# Supplementary material for: Massive A-to-I RNA editing is common across the Metazoa and correlates with dsRNA abundance
Source: Genome Biol. 2017 Oct 2;18:185. doi: 10.1186/s13059-017-1315-y (PMC5625713; doi:10.1186/s13059-017-1315-y)
Supplement: Supplementary file 2 — Supplementary Table1. (XLSX 15 kb) [file 13059_2017_1315_MOESM2_ESM.xlsx]

## Sheet: Supp table 1
Organism	Species	Genome assembly	Tissue / Source	GEO/SRA ID	Reads length	Source reads	% align reads	Hyper-editing reads	Editing events	Unique editing sites	% A-to-G unique sites of all types	Unique sites overlapping with coding regions	% Unique sites overlapping with CDS of total	Unique sites overlapping with repeats	% Unique sites overlapping with repeats of total
Human	Homo sapiens	hg19	brain	ERR030890	75bp	64313204	91.941	22117	117383	75984	99	31	0.000407981	70160	0.923352
Chimpanzee	Pan troglodytes	panTro4	Brain, prefrontal cortex	GSM752664	75bp	20083064	66	2327	10866	9916	95	76	0.00766438	9089	0.916599
Rhesus	Macaca mulatta	rheMac3	Brain	GSM1020702	80bp	215339102	87	169735	921561	525245	91	1796	0.00341936	499388	0.950772
Mouse	Mus musculus	mm10	Brain	ERR033015-6	76bp	114374684	90	5784	28910	13748	94	99	0.00720105	9497	0.690791
Rat	Rattus norvegicus	rn4	Brain	GSM1020666	80bp	238077800	84	23724	119260	31788	87	1096	0.0344784	23562	0.741223
Minke whale	Balaenoptera acutorostrata	balAcu1	Brain	SRR918699	100bp	51470260	94	20301	180079	121897	100	701	0.00575076	106429	0.873106
Cow	Bos taurus	bosTau7	Brain	GSM1020720	80bp	208706410	87	70520	389830	200770	99	1161	0.00578274	188187	0.937326
Sheep	Ovis aries	oviAri3	Brain	GSM1366321	75bp	31846364	91	15792	83756	17316	93	84	0.004851	15198	0.877685
Opossum	Monodelphis domestica	monDom5	Brain	GSM752588 GSM752590	76bp	69848223	65	613	2926	2168	90	132	0.0608856	1786	0.823801
Chicken	Gallus gallus	galGal4	Brain	ERR348563 ERR348584	80bp	269226888	88	24690	169793	79728	98	2991	0.0375151	42718	0.535797
Lizard	Anolis carolinensis	anoCar2	Brain	GSM1015161	75bp	183282934	60	98483	700905	122793	98	284	0.00231284	52343	0.42627
Frog	Xenopus tropicalis	xenTro3	Brain	GSM1015165	75bp	51896478	75	54519	388744	147172	97	180	0.00122306	69943	0.475247
Elephant shark	Callorhinchus milii	calMil1	Brain	SRR514109	76bp	139569606	75	67704	449965	200171	89	428	0.00213817	162066	0.809638
Purple sea urchin	Strongylocentrotus purpuratus	strPur2	young juvenile	SRR531843	76bp	76613634	71	36570	216215	83594	80	239	0.00285906	25661	0.306972
Octopus	Octopus bimaculoides	Albertin et al., 2015	CNS Tissues	SRX1045435 SRX1045432 SRX1045418 SRX1045415	80bp	344308354	86	1135890	7851521	1053826	99	-	-	-	-
Sea hare (Aplysia)	Aplysia californica	aplCal1	central nervous system - CNS	SRR385792 SRR385795 SRR385802	101bp	63075904	77	2952	23757	12546	95	2	0.000159413	936	0.0746055
Fly (Drosophila)	Drosophila melanogaster	dm3	Head, nascent RNA of yw and FM7 strains	GSE37232: GSM914114-7	101bp	257255489	97	6124	57065	39472	100	1124	0.0284759	14471	0.366614
Nematode (C.elegans)	Caenorhabditis elegans	ce10	larvae	GSM1331889 GSM1331890 GSM1331891	94bp	133158570	97	8691	65543	21713	100	244	0.0112375	11782	0.542624
Coral	Acropora millepora	Moya et al. 2012	WT	SRR1853192 SRR1853176	80bp	65782768	61	47546	314345	127069	88	-	-	-	-
Yeast (S.cerevisiae)	Saccharomyces cerevisiae	sacCer3	WT	GSM1259194 GSM1259195	101bp	23339332	99	7	42	12	63	-	-	-	-
Thale cress (Arabidopsis)	Arabidopsis thaliana	TAIR10	WT	SRR902025	90bp	49166984	96	5	26	11	13	-	-	-	-
